# Supplementary material for: The endogenous transposable element Tgm9 is suitable for generating knockout mutants for functional analyses of soybean genes and genetic improvement in soybean
Source: PLoS One. 2017 Aug 10;12(8):e0180732. doi: 10.1371/journal.pone.0180732 (PMC5552171; doi:10.1371/journal.pone.0180732)
Supplement: S3 Table — (XLSX) [file pone.0180732.s007.xlsx]

## Sheet: Sheet1
T91200280	1	50,470,815-50,470,816	3rd exon	Glyma.01G166800
T91200378	1	50,497,495-50,497,496	Downstream 323bp	Glyma.01G167100
T91301083	1	50,497,682-50,497,683	128 bp downstream	Glyma.01G167100
T91301135	1	50,497,691-50,497,690	118 bp downstream	Glyma.01G167100
T91301078	2	47,849,348-47,849,349	2nd intron	Glyma.02G303000
T91200284	3	359,883-359,884	4th intron	Glyma.03G004000
T91200320	3	35,376,861-35,376,862	Upstream 137bp	Glyma.03G137600
T9120T359	3	36,726,043-36,726,044	1st intron	Glyma.03G152300
T91200289	3	45,451,532-45,451,533	2nd intron	Glyma.03G260700
T91200410	3	45,452,599-45,452,600	1st Exon	Glyma.03G260700
T91301106	4	6,328,498-6,328,499	Downstream 282bp	Glyma.04G075500
T91301117	4	6,328,560-6,328,561	bp downstream	Glyma.04G075500
T91200440	5	40,977,749-40,977,750	Upstream 949bp	Glyma.05G232300
T91200453	6	2,138,696-2,138,697	Downstream 530bp	Glyma.06G027500
T9120T377	6	6,972,081-6,972,082	2nd exon	Glyma.06G089900
T9120T364	6	14,708,173-14,708,174	7th intron	Glyma.06G174200
T91131078	7	35,381,758-35,381,759	Downstream 231bp	Glyma.07G186300
T9120T365	8	47,100,615-47,100,616	2nd exon	Glyma.08G359000
T9120T357	9	4,074,294-4,074,295	77 bp downstream	Glyma.09G047200
T91301081	9	4,752,648-4,752,649	3rd Intron	Glyma.09G053800
T91200314	9	12,089,150-12,089,151	Upstream 868bp	Glyma.09G090100
T91200439	9	34,774,160-34,774,161	Downstream 1232bp	Glyma.09G140200
T91200448	10	2,640,749–2,640,750	1st intron	Glyma.10G030300
T91200439	10	32,810,527-32,810,528	Upstream 913bp	Glyma.10G125400
T91200410	10	49,732,140-49,732,141	Upstream 1914bp	Glyma.10G274400
T91301114	11	6,065,979-6,065,980	19th Exon	Glyma.11G080600
T91200360	11	27,055,270-27,055,271	Upstream 594 bp	Glyma.11G196400
T91301132	11	27,055,347-27,055,348	671 bp upstream	Glyma.11G196400
T91200328	11	27,590,687-27,530,688	2nd Exon	Glyma.11G198500
T91200330	11	30,521,867-30,521,868	Intron just after exon	Glyma.11G212400
T91200277	11	31,623,460-31,623,461	3rd exon	Glyma.11G221000
T9120T325	12	27,790,785-27,790,786	1st Intron	Glyma.12G159300
T91200446	12	36,976,587-36,976,588	Downstream 407bp	Glyma.12G210700
T91200338	13	25,238,043-25,238,044	Upstream 1,748bp	Glyma.13G139700
T91200315	14	48,102,466-48,102,467	Downstream 750bp	Glyma.14G216400
T91200364	15	2,659,974-2,659,975	2nd Exon	Glyma.15G033300
T91200331	15	2,872,734-2,872,735	1st Exon	Glyma.15G036300
T91200350	15	10,198,560-10,198,561	Upstream 388bp	Glyma.15G128000
T91200418	15	12,148,633-12,148,633	5th Exon	Glyma.15G147300
T91200319	15	13,538,140-13,538,141	Only exon	Glyma.15G160000
T91200374	15	50,190,584-50,190,585	Downstream 144bp	Glyma.15G266300
T91200429	17	2,580,683-2,580,684	4th Intron	Glyma.17G035300
T91200287	17	40,656,148-40,656,147	2nd intron	Glyma.17G252200
T9120T367	18	39,611,234-39,611,235	Upstream 272bp	Glyma.18G169500
T91200424	18	54,315,286-54,315,287	Downstream 1088bp	Glyma.18G257200
T91301077	19	48,742,777-48,742,778	4th intron	Glyma.19G239000
T91200268	20	763,894-763,895	Upstream 378bp	Glyma.20G008400

## Sheet: Sheet2
S3 Table. Tgm9 insertion sites in 105 independent mutants
Mutant ID	Soybase Mutant ID	Soybean Genome Assembly Version Wm82.a2					Soybean Genome Assembly Version Wm82.a1
		Gene ID	Chromosome	Insertion Site	Comment	Predicted Protein	Gene ID	Chromosome	Insertion Site
A13-1089	T91301089	*	Gm01	2794915				Gm01	2778949
122,R	T91200417		Gm01	11607273				Gm01	11570649
A13-1132	T91301132	Glyma.01G162800	Gm01	50063671	17th Exon	Aconitase	Glyma01g36750	Gm01	49182211
32,F	T91200354		Gm01	50456559				Gm01	49572395
100,V	T91200280	Glyma.01G166800	Gm01	50470815	3rd exon	Homeobox domain	Glyma01g37190	Gm01	49586651
109,E	T91200307		Gm01	50489922				Gm01	49605758
138,I	T91200431	Glyma.01G167000	Gm01	50496801	Upstream 636bp	Auxin responsive protein	Glyma01g37220	Gm01	49612385
52,Z	T91200378	Glyma.01G167100	Gm01	50497499	Downstream 320bp	No functional annotation	Glyma01g37230	Gm01	49613335
98,T	T91200279		Gm01	53975624				Gm01	53090749
141,L	T91200298		Gm01	55821963				Gm01	54904364
104,Z	T91200284		Gm02	12635531				Gm02	12297990
117,M	T91200258		Gm02	17495678				Gm02	17205538
A13-1086	T91301086	Glyma.02g251900	Gm02	47849339	2nd Intron	Fructose-biphosphate alsolase class I	Glyma02g41930	Gm02	50928765
103,Y	T91200284	Glyma.03G004000	Gm03	359883	4th intron	Alpha-L-aradbinofuranosidase	Glyma03g00633	Gm03	360828
93,O	T91200275		Gm03	32966590				Gm03	35006712
44,R	T91200367		Gm03	33504879				Gm03	35543880
114,J	T91200320	Glyma.03G137600	Gm03	35376861	Upstream 137bp	No functional annotation	Glyma03g29410	Gm03	37403737
T359	T9120T359	Glyma.03G152300	Gm03	36726043	1st intron	No functional annotation	Glyma03g30900	Gm03	38742903
111,G	T91200289	Glyma.03G260700	Gm03	45451532	2nd intron	No functional annotation	Glyma03g42170	Gm03	47452929
154,Y	T91200410	Glyma.03G260700	Gm03	45452599	1st Exon	Uncharacterized Protein	Glyma03g42170	Gm03	47453996
A13-1106	T91301106	Glyma.04G075500	Gm04	6328497	Downstream 282bp	No functional annotation	Glyma04g07990	Gm04	6253879
A13-1100	T91301100	Glyma.04G103600	Gm04	9675058	Upstream 1582bp	Trehalose-6-phosphate synthase	Glyma04g11250	Gm04	9601252
T352	T9120T352		Gm04	45053696				Gm04	41906596
116,L	T91200299		Gm04	45916669				Gm04	42771817
129,Z	T91200309		Gm04	49971225				Gm04	46843660
135,F	T91200440	Glyma.05G232300	Gm05	40977748	Upstream 951bp	Copper transport protein ATOX1-related	Glyma05g35295	Gm05	39371251
133,D	T91200453	Glyma.06G027500	Gm06	2138696	Upstream 530bp	No functional annotation	Glyma06g03030	Gm06	2120677
T377	T9120T377	Glyma.06G089900	Gm06	6972081	2nd exon	No functional annotation	Glyma06g09441	Gm06	6966691
T364	T9120T364	Glyma.06G174200	Gm06	14708172	7th intron	Haloacid dehalogenase-like hydrolase	Glyma06g18320	Gm06	14665245
22,V	T91200342	Frave|mrna24242.1-v1.0-hybrid.682	Gm06	18389655	1st exon	Strawberry Predicted Protein	Gene model not present in version 1	Gm06	18192704
9,I	T91200324	Frave|mrna24242.1-v1.0-hybrid.682	Gm06	18389662	1st exon	Strawberry Predicted Protein	Gene model not present in version 1	Gm06	18192710
130,A	T91200318		Gm07	21647627				Gm07	21579178
A13-1092	T91301092	Glyma.07g186300	Gm07	35381758	Downstream 713bp	Cysteine-rich secretory protein family	Glyma07g30530	Gm07	35517676
150,U	T91200444	Glyma.08G171600	Gm08	13640252	Upstream 1846bp	No functional annotation	Glyma08g18250	Gm08	13705500
A13-1125	T91301125	Glyma.08G309400	Gm08	42850530	Upstream 1836bp	MEI2-like protein 5	Glyma08g42230	Gm08	42199265
140,K	T91200291		Gm08	43977823				Gm08	43142848
T365	T9120T365	Glyma.08G359000	Gm08	47100615	2nd exon	Embryo-specific protein 3	Glyma08g47370	Gm08	46248768
T357	T9120T357	Glyma.09G047200	Gm09	4074294	77 bp downstream	DREPP plasma membrane polypeptide	Glyma09g05230	Gm09	4031770
A13-1081	T91301081	Glyma.09g053800	Gm09	4752647	3rd Intron	No functional annotation	Glyma09g05931	Gm09	4709468
143,N	T91200302		Gm09	4886790				Gm09	4845235
A13-1105	T91301105		Gm09	5074340				Gm09	5025478
56,D	T91200383		Gm09	8772297				Gm07	35915039
115,K	T91200259		Gm09	8773180				Gm09	8820244
74,V	T91200407		Gm09	8773470				Gm09	8820534
99,U	T91200280		Gm09	8852860				Gm09	8902891
97,S	T91200278		Gm09	9060834				Gm09	9110863
112,H	T91200314	Glyma.09G090100	Gm09	12089150	Upstream 868bp	Photosystem I psaA/psaB protein	Glyma09g11835	Gm09	12128058
121,Q	T91200456		Gm09	27676818				Gm09	25217257
157,B	T91200439	Glyma.09G140200	Gm09	34774160	Downstream 1232bp	F-Box domain Protein	Glyma09g25930	Gm09	32164903
146,Q	T91200320		Gm09	34889668				Gm09	32294949
A13-1088	T91301088		Gm09	43571395				Gm02	43812406
A13-1110	T91301110	Glyma.09G211800	Gm09	43585619	Downstream 303bp	No functional annotation	Glyma09g34490	Gm09	40871339
123,S	T91200428		Gm09	46074781				Gm09	42869923
151,V	T91200448	Glyma.10G030300	Gm10	2640749	1st intron	No functional annotation	Glyma10g03570	Gm10	2632743
150,U	T91200444		Gm10	16533547				Gm10	26002931
157,B	T91200439	Glyma.10G125400	Gm10	32810527	Upstream 913bp	Uncharacterized Protein	Glyma10g24708	Gm10	32405507
144,O	T91200415	Glyma.10G194800	Gm10	42692651	Downstream 909bp	TGA1 transcription factor	Glyma10g33890	Gm10	42128059
53,A	T91200379		Gm10	47557987				Gm10	46962160
87,I	T91200268		Gm10	47682337				Gm10	47086242
162,G	T91200454	Glyma.10G274400	Gm10	49732140	Upstream 1914	FAE1/Type III polyketide synthase-like protein	Glyma10g33590	Gm10	49130470
142,M	T91200449		Gm11	2505112				Gm11	2496724
101,W	T91200281	Glyma.11G044900	Gm11	3314638	1st Exon	No functional annotation	Gene model not present in version 1	Gm11	3307108
15,O	T91200335		Gm11	3371361				Gm11	3362473
A13-1132	T91301132	Glyma.11G196400	Gm11	27055346	671 bp upstream	No functional annotation	Gene model not present in version 1	Gm11	17084165
11,K	T91200328	Glyma.11G198500	Gm11	27590688	2nd Exon	Glutathione S-transferase	Glyma11g31330	Gm11	32427425
12,L	T91200330	Glyma.11G212400	Gm11	30521874	2nd Exon	No apical meristem (NAM protein)	Glyma11g33210	Gm11	34998676
T323	T9120T323	Glyma.12G159300	Gm12	27790785	1st Intron	Lactate/malate dehydrogenase, NAD binding domain	Glyma12g19520	Gm12	20306321
118,N	T91200290	Glyma.12G185400	Gm12	34644865	Downstream 1595bp	Calcium binding EF hand family protein	Glyma12g31070	Gm12	34683460
137,H	T91200446	Glyma.12G210700	Gm12	36976587	Downstream 407bp	No functional annotation	Glyma12g33830	Gm12	37020608
18,R	T91200338	Glyma.13G139700	Gm13	25238044	Upstream 1,748bp	No functional annotation	Glyma13g20291	Gm13	23752463
T324	T9120T324	Glyma.13G234300	Gm13	34500590	2nd exon	No functional annotation	Gene model not present in version 1	Gm13	33288529
119,O	T91200308		Gm13	39087305				Gm13	37909863
120,P	T91200301		Gm13	39087306				Gm13	37909864
132,C	T91200263		Gm14	46061957				Gm14	46772941
124T	T91200414	Glyma.14G214900	Gm14	47974351	Downstream 1914bp	No functional annotation	Gene model not present in version 1	Gm14	48655418
127,W	T91200315	Glyma.14G216400	Gm14	48102467	Downstream 750bp	No functional annotation	Glyma14g40660	Gm14	49666791
153,X	T91200307		Gm15	2588319				Gm15	2588189
41,O	T91200364	Glyma.15G033300	Gm15	2659945	2nd Exon	Castor receptor protein kinase	Glyma15g03800	Gm15	2659777
13,M	T91200331	Glyma.15G036300	Gm15	2872733	1st Exon	Zinc-iron transporter	Glyma15g04100	Gm15	2872813
29,C	T91200350	Glyma.15G128000	Gm15	10198563	Upstream 390bp	Glutamate decaroxylase	Glyma15g13430	Gm15	10044845
156,A	T91200418	Glyma.15G147300	Gm15	12148632	5th Exon	Uncharacterized Protein	Glyma15g15770	Gm15	12128059
136,G	T91200319		Gm15	13488511				Gm15	13474927
T366	T9120T366		Gm15	20126200				Gm15	20069383
21,U	T91200341		Gm15	45707048				Gm15	44979998
48,V	T91200374	Glyma.15G266300	Gm15	50190580	Downstream 140bp	Bean protein	Glyma15g42030	Gm15	49397289
113,I	T91200294		Gm16	1058968				Gm16	1059528
155,Z	T91200429	Glyma.17G035300	Gm17	2580683	4th Intron	Prefoldin subunit, putative [Ricinus communis]	Glyma17g03940	Gm17	2588424
105,A	T91200285		Gm17	18948045				Gm17	18948045
158,C	T91200433		Gm17	20121495				Gm17	20451742
A13-1131	T91301131	Glyma.17G252500	Gm17	40678971	2nd Exon	Sugar-1-phosphate gyanyl transferase	Glyma17g37100	Gm17	40945775
112,H	T91200314	Glyma.17g255000	Gm17	40888831	Downstream 883 bp	Domain of unknown function (DUF702)	Glyma17g37410	Gm17	41155484
40,N	T91200362		Gm17	38271956				Gm17	38564092
90,L	T91200251	Glyma.17g255000	Gm17	40889049	Downstream 665 bp	Domain of unknown function (DUF702)	Glyma17g37410	Gm17	41155702
73,U	T91200405	Glyma.18G094000	Gm18	9568835	4th exon	No functional annotation	Gene model not present in version 1	Gm18	9507270
147,R	T91200455		Gm18	11576568				Gm18	11550567
T367	T9120T367	Glyma.18G169500	Gm18	39611234	Upstream 272bp	Embryo-specific protein 3, (ATS3	Glyma18g36600	Gm18	42938703
134,E	T91200423		Gm18	45439864				Gm18	49711034
152,W	T91200442		Gm18	45586047				Gm18	49858438
148,S	T91200424	Glyma.18G257200	Gm18	54315286	Downstream 1088bp	ZF-HD protein dimerisation region	Glyma18g42530	Gm18	58586908
128,X	T91200416	Glyma.18G257600	Gm18	54334306	3rd exon	Pyrrolo-quinoline quinone coenzyme N-terminus	Gene model not present in version 1	Gm18	58605928
110,F	T91200318		Gm18	54505178				Gm18	58776968
A13-1077	T91301077	Glyma.19G239000	Gm19	48742777	4th intron	Sugar (and other) transporter	Glyma19g42740	Gm19	48620586
86,H	T91200268	Glyma.20G008400	Gm20	763893	Upstream 377bp	No functional annotation	Glyma20g01106	Gm20	768631
131,B	T91200299		Gm20	38402978				Gm20	37307055
139,J	T91200443		Gm20	42889161				Gm20	41772029
*, Empty space indicates that Tgm9 is located in an intergenic region.
